# Supplementary material for: Development and Optimisation of an HPLC–MS/MS Workflow for Profiling Selenium and Sulphur Amino Acids in Soybean Leaves and Investigation of Se–S Metabolic Interactions
Source: Molecules. 2026 May 22;31(11):1780. doi: 10.3390/molecules31111780 (PMC13258760; doi:10.3390/molecules31111780)
Supplement: Supplementary file 1 [file molecules-31-01780-s001.zip]

Archive with 1 entries (1 files):
- molecules-4303481-supplementary.pdf
